# Supplementary material for: Inhibition of Respiratory RNA Viruses by a Composition of Ionophoric Polyphenols with Metal Ions
Source: Pharmaceuticals (Basel). 2022 Mar 20;15(3):377. doi: 10.3390/ph15030377 (PMC8955458; doi:10.3390/ph15030377)
Supplement: Supplementary file 1 [file pharmaceuticals-15-00377-s001.zip]

Archive with 1 entries (1 files):
- pharmaceuticals-1621691-supplementary.pdf
